# Supplementary material for: Okra Flower Polysaccharide–Pea Protein Conjugates Stabilized Pickering Emulsion Enhances Apigenin Stability, Bioaccessibility, and Intestinal Absorption In Vitro
Source: Foods. 2025 May 28;14(11):1923. doi: 10.3390/foods14111923 (PMC12154403; doi:10.3390/foods14111923)
Supplement: Supplementary file 1 [file foods-14-01923-s001.zip]

Archive with 1 entries (1 files):
- foods-3645068-supplementary.pdf
